# Supplementary material for: Global potential of sustainable single-cell protein based on variable renewable electricity
Source: Nat Commun. 2025 Feb 10;16:1496. doi: 10.1038/s41467-025-56364-1 (PMC11811160; doi:10.1038/s41467-025-56364-1)
Supplement: Supplementary file 3 — Source Data [file 41467_2025_56364_MOESM3_ESM.xlsx]

## Sheet: Intro
	Source Data for
	Global potential of sustainable single-cell protein based on variable renewable electricity
	Mahdi Fasihi 1,*, Fatemeh Jouzi 1, Petri Tervasmäki 2, Pasi Vainikka 2 and Christian Breyer 1
	1 LUT University, Lappeenranta, Finland
	2 Solar Foods Oyj, Vantaa, Finland
	* Corresponding author: mahdi.fasihi@lut.fi

## Sheet: Figure 3a
Figure 3a
	Scenarios for deployment and capex development of e-SCP core plant
		Unit	2028	2030	2035	2040	2045	2050	2055	2060	2065	2070
	operational capacity - Ref. Scenario	Mtprotein a-1	0.01014	0.11154	1.02412	3.705	11.115	29.64	57.4275	78.7313	87.9938	92.625
	operational capacity - Adv. Scenario	Mtprotein a-1	0.01014	0.11154	2.04825	7.41	22.23	59.28	114.855	157.463	175.988	185.25
	historical cumulative capacity - Ref. Scenario	Mtprotein a-1	0.01014	0.11154	1.02412	3.705	11.115	29.6501	57.5492	79.8771	92.8446	108.591
	historical cumulative capacity - Adv. Scenario	Mtprotein a-1	0.01014	0.11154	2.04825	7.41	22.23	59.2901	114.977	159.632	185.567	217.06
	capex - Ref. Scenario	€ t-1protein a	14566.8	8649.39	6174.9	5078.54	4297.98	3702.02	3347.37	3185.43	3114.17	3041.3
	capex - Adv. Scenario	€ t-1protein a	14566.8	8649.39	4370.85	3232.39	2498.79	1985.43	1700.4	1574.09	1519.03	1463.97

## Sheet: Figure 3b
Figure 3b
	Capex development of e-SCP core plant
	historical cumulative capacity - Ref. Scenario	MtSCP a-1	0.016421	0.180629	1	10	100	1000
	historical cumulative capacity - Adv. Scenario	Mtprotein a-1	0.01014	0.111538	0.6175	6.175	61.75	617.5			0.6175	protein content of SCP (95% CDW and 5% moisture)
	capex reduction by Scaling Factor	€ t-1SCP a	8995	5341
	Reference scenario - 10% Learning Rate	€ t-1SCP a		5341	4118	2902	2045	1441			0.1	learning rate applied;
	Advanced scenario - 15% Learning Rate	€ t-1SCP a		5341	3576	2084	1215	708			0.15	learning rate applied;
	capex reduction by Scaling Factor	€ t-1protein a	14566.8	8649.39
	Reference scenario - 10% Learning Rate	€ t-1protein a		8649.39	6668.83	4699.6	3311.74	2333.6
	Advanced scenario - 15% Learning Rate	€ t-1protein a		8649.39	5791.09	3374.9	1967.61	1146.56

## Sheet: Figure 4a
Lon. Lat.	-179.775	-179.325	-178.875	-178.425	-177.975	-177.525	-177.075	-176.625	-176.175	-175.725	-175.275	-174.825	-174.375	-173.925	-173.475	-173.025	-172.575	-172.125	-171.675	-171.225	-170.775	-170.325	-169.875	-169.425	-168.975	-168.525	-168.075	-167.625	-167.175	-166.725	-166.275	-165.825	-165.375	-164.925	-164.475	-164.025	-163.575	-163.125	-162.675	-162.225	-161.775	-161.325	-160.875	-160.425	-159.975	-159.525	-159.075	-158.625	-158.175
89.775
89.325
88.875
88.425
87.975
87.525
87.075
86.625
86.175
85.725
85.275
84.825
84.375
83.925
83.475
83.025
82.575
82.125
81.675
81.225
80.775
80.325
79.875
79.425
78.975
78.525
78.075
77.625
77.175
76.725
76.275
75.825
75.375
74.925
74.475
74.025
73.575
73.125
72.675
72.225
71.775
71.325
70.875
70.425																																														0.130253	0.140628	0.134614	0.135038
69.975																																									0.123073	0.14107	0.141253	0.164836	0.17705	0.176486	0.177917	0.178518	0.178816
69.525																																							0.148856	0.187795	0.200061	0.206872	0.207148	0.231796	0.259935	0.252728	0.257241	0.256529	0.256683
69.075																																						0.147859	0.147261	0.189927	0.193785	0.18711	0.187019	0.221475	0.208385	0.205691	0.204389	0.225052	0.224786
68.625																																0.223443	0.234036	0.233117	0.216119	0.216056	0.230145	0.255837	0.256201	0.26315	0.260494	0.242933	0.242994	0.253762	0.257447	0.250808	0.250077	0.23851	0.238254
68.175																															0.24305	0.274805	0.264239	0.276413	0.295927	0.296285	0.305393	0.320732	0.320252	0.32489	0.331957	0.310097	0.309429	0.322107	0.341453	0.336016	0.319088	0.306802	0.306754
67.725																																		0.304851	0.332357	0.332875	0.337038	0.353289	0.353191	0.360029	0.345992	0.337124	0.336347	0.349989	0.365565	0.355418	0.350196	0.347239	0.347156
67.275																																				0.376629	0.38516	0.397242	0.397074	0.403867	0.383098	0.37987	0.380043	0.374732	0.384827	0.385629	0.404853	0.407327	0.407813
66.825																																						0.360377		0.373696	0.409753	0.409664	0.409044	0.412647	0.424635	0.429223	0.404432	0.420099	0.420833
66.375																																								0.340502	0.357659	0.404942	0.404304	0.423346	0.428445	0.430359	0.404783	0.418564	0.419621
65.925																															0.357349	0.383603	0.371404	0.392558	0.42709						0.402618	0.455987	0.455965	0.458191	0.429647	0.431631	0.404274	0.408611	0.40916
65.475																												0.195561	0.279759	0.28931	0.374628	0.397251	0.376249	0.391725	0.405525	0.405161	0.411335	0.415183	0.414303	0.457739	0.439435	0.433936	0.434066	0.410537	0.400949	0.405631	0.430687	0.437397	0.4385
65.025																															0.335973	0.387375	0.371916	0.39588	0.407871	0.407917	0.407201	0.391886	0.39161	0.409481	0.395578	0.406921	0.388824	0.376841	0.378422	0.381956	0.416841	0.403927	0.404752
64.575																															0.300496	0.364353	0.336788	0.354354	0.366228	0.366507	0.379129	0.381592	0.381824	0.371913	0.352666		0.337136	0.388242	0.390733	0.386666	0.375863	0.456539	0.457154
64.125																																										0.340255	0.339631	0.390642	0.392893	0.387977	0.377944	0.449507	0.449795
63.675																																											0.38149	0.412153	0.435974	0.442778	0.397001	0.504138	0.497724
63.225																			0.287786	0.305929	0.256618	0.308827																			0.347476	0.374756	0.374764	0.424157	0.42685	0.40341	0.448425	0.515313	0.515632
62.775																																			0.322026	0.321178	0.345099	0.336762	0.336385	0.371768	0.376166	0.388977	0.431779	0.409014	0.388939	0.383601	0.425172	0.491652	0.491253
62.325																																		0.293222	0.329255	0.329111	0.352733	0.380773	0.380589	0.398198	0.395143	0.424114	0.424379	0.424405	0.426641	0.402297	0.457663	0.582699	0.58111
61.875																																	0.281912	0.326099	0.348753	0.348902	0.356055	0.36669	0.36635	0.378894	0.401695	0.408147	0.40802	0.411227	0.429442	0.432602	0.462689	0.501492	0.502167
61.425																																0.307639	0.252614	0.302407	0.31657	0.316465	0.324062	0.354731	0.35344	0.360725	0.384982	0.416598	0.416361	0.424264	0.440473	0.438408	0.438734	0.450449	0.451005
60.975																																	0.257721	0.278552	0.297646	0.29741	0.292852	0.323994	0.323369	0.335757	0.360734	0.419767	0.418629	0.43693	0.45926	0.458884	0.431919	0.4124	0.413263
60.525																																		0.300845	0.345352	0.301451	0.294432	0.303549	0.302848	0.323674	0.348618	0.428159	0.42756	0.456357	0.451799	0.437779	0.462964	0.399145	0.399443
60.075																															0.280158				0.278154	0.248664	0.259047	0.259171	0.303392	0.328572	0.32251	0.401705	0.401201	0.401891	0.389141	0.376821	0.418636	0.382671	0.38272
59.625																																				0.290125	0.305436				0.408063	0.403632	0.451615	0.411533	0.396171	0.390038	0.427035	0.391275	0.391278
59.175																																									0.334014	0.402485	0.364445	0.407976	0.376631	0.362593	0.399842	0.39518	0.393897
58.725																																									0.293157	0.33669		0.345191	0.368318	0.363507	0.37593	0.421166	0.421085
58.275
57.825
57.375
56.925																																																0.355495	0.316561
56.475																																														0.280339	0.307207	0.356289	0.376407
56.025																																												0.37812	0.365798	0.393283	0.390778
55.575																																									0.367891	0.334424	0.335433	0.33114
55.125																																							0.288303	0.304481
54.675																																				0.311241
54.225																																		0.251283
53.775
53.325																													0.338566
52.875																									0.323071
52.425
51.975
51.525
51.075
50.625
50.175
49.725
49.275
48.825
48.375
47.925
47.475
47.025
46.575
46.125
45.675
45.225
44.775
44.325
43.875
43.425
42.975
42.525
42.075
41.625
41.175
40.725
40.275
39.825
39.375
38.925
38.475
38.025
37.575
37.125
36.675
36.225
35.775
35.325
34.875
34.425
33.975
33.525
33.075
32.625
32.175
31.725
31.275
30.825
30.375
29.925
29.475
29.025
28.575
28.125
27.675
27.225
26.775
26.325
25.875
25.425
24.975
24.525
24.075
23.625
23.175
22.725
22.275
21.825																																													0.839751
21.375																																																	0.860358
20.925
20.475
20.025
19.575
19.125
18.675
18.225
17.775
17.325
16.875
16.425
15.975
15.525
15.075
14.625
14.175
13.725
13.275
12.825
12.375
11.925
11.475
11.025
10.575
10.125
9.675
9.225
8.775
8.325
7.875
7.425
6.975
6.525
6.075
5.625
5.175
4.725
4.275
3.825
3.375
2.925
2.475
2.025
1.575
1.125
0.675
0.225
-0.225
-0.675
-1.125
-1.575
-2.025
-2.475
-2.925
-3.375
-3.825
-4.275
-4.725
-5.175
-5.625
-6.075
-6.525
-6.975
-7.425
-7.875
-8.325
-8.775
-9.225
-9.675
-10.125
-10.575
-11.025
-11.475
-11.925
-12.375
-12.825
-13.275
-13.725
-14.175
-14.625
-15.075
-15.525
-15.975
-16.425
-16.875
-17.325
-17.775
-18.225
-18.675
-19.125
-19.575
-20.025
-20.475
-20.925
-21.375
-21.825
-22.275
-22.725
-23.175
-23.625
-24.075
-24.525
-24.975
-25.425
-25.875
-26.325
-26.775
-27.225
-27.675
-28.125
-28.575
-29.025
-29.475
-29.925
-30.375
-30.825
-31.275
-31.725
-32.175
-32.625
-33.075
-33.525
-33.975
-34.425
-34.875
-35.325
-35.775
-36.225
-36.675
-37.125
-37.575
-38.025
-38.475
-38.925
-39.375
-39.825
-40.275
-40.725
-41.175
-41.625
-42.075
-42.525
-42.975
-43.425
-43.875
-44.325
-44.775
-45.225
-45.675
-46.125
-46.575
-47.025
-47.475
-47.925
-48.375
-48.825
-49.275
-49.725
-50.175
-50.625
-51.075
-51.525
-51.975
-52.425
-52.875
-53.325
-53.775
-54.225
-54.675
-55.125
-55.575
-56.025
-56.475
-56.925
-57.375
-57.825
-58.275
-58.725
-59.175
-59.625
-60.075
-60.525
-60.975
-61.425
-61.875
-62.325
-62.775
-63.225
-63.675
-64.125
-64.575
-65.025
-65.475
-65.925
-66.375
-66.825
-67.275
-67.725
-68.175
-68.625
-69.075
-69.525
-69.975
-70.425
-70.875
-71.325
-71.775
-72.225
-72.675
-73.125
-73.575
-74.025
-74.475
-74.925
-75.375
-75.825
-76.275
-76.725
-77.175
-77.625
-78.075
-78.525
-78.975
-79.425
-79.875
-80.325
-80.775
-81.225
-81.675
-82.125
-82.575
-83.025
-83.475
-83.925
-84.375
-84.825
-85.275
-85.725
-86.175
-86.625
-87.075
-87.525
-87.975
-88.425
-88.875
-89.325
-89.775
[truncated: 751 more columns]

## Sheet: Figure 4b
Lon. Lat.	-179.775	-179.325	-178.875	-178.425	-177.975	-177.525	-177.075	-176.625	-176.175	-175.725	-175.275	-174.825	-174.375	-173.925	-173.475	-173.025	-172.575	-172.125	-171.675	-171.225	-170.775	-170.325	-169.875	-169.425	-168.975	-168.525	-168.075	-167.625	-167.175	-166.725	-166.275	-165.825	-165.375	-164.925	-164.475	-164.025	-163.575	-163.125	-162.675	-162.225	-161.775	-161.325	-160.875	-160.425	-159.975	-159.525	-159.075	-158.625	-158.175
89.775
89.325
88.875
88.425
87.975
87.525
87.075
86.625
86.175
85.725
85.275
84.825
84.375
83.925
83.475
83.025
82.575
82.125
81.675
81.225
80.775
80.325
79.875
79.425
78.975
78.525
78.075
77.625
77.175
76.725
76.275
75.825
75.375
74.925
74.475
74.025
73.575
73.125
72.675
72.225
71.775
71.325
70.875
70.425																																														0.180475	0.202194	0.200096	0.20079
69.975																																									0.219529	0.235842	0.235587	0.249094	0.270578	0.255007	0.258618	0.272878	0.273621
69.525																																							0.229566	0.281577	0.322338	0.328166	0.32753	0.327882	0.354626	0.3347	0.354577	0.36476	0.365888
69.075																																						0.210039	0.209776	0.262038	0.28772	0.307411	0.307026	0.312932	0.269346	0.256605	0.263868	0.259518	0.259602
68.625																																0.278734	0.273669	0.24819	0.238353	0.238264	0.248138	0.316589	0.316184	0.329686	0.325315	0.324329	0.323474	0.328664	0.319784	0.305046	0.299572	0.271035	0.271231
68.175																															0.262705	0.295577	0.319971	0.349792	0.364388	0.36545	0.374063	0.401475	0.401437	0.412413	0.417407	0.393931	0.39331	0.401315	0.380027	0.377569	0.361035	0.340721	0.340884
67.725																																		0.37764	0.422271	0.422703	0.420724	0.423074	0.422546	0.428184	0.405349	0.389302	0.388477	0.40892	0.423702	0.4092	0.39606	0.389538	0.388695
67.275																																				0.434018	0.433626	0.448265	0.448007	0.477783	0.468091	0.432774	0.432149	0.432254	0.440905	0.433555	0.46452	0.44666	0.44683
66.825																																						0.397395		0.408526	0.44291	0.479402	0.479317	0.480075	0.483809	0.477357	0.461672	0.471425	0.47132
66.375																																								0.381122	0.386883	0.435821	0.435947	0.44536	0.464316	0.460972	0.455803	0.458044	0.458223
65.925																															0.429808	0.464744	0.448399	0.460543	0.497312						0.425413	0.473851	0.474185	0.507996	0.48718	0.490405	0.462317	0.469787	0.470692
65.475																												0.358392	0.455847	0.407467	0.429484	0.471382	0.450911	0.458793	0.485242	0.486714	0.471312	0.49549	0.496227	0.483936	0.464843	0.485749	0.486602	0.50237	0.47788	0.497817	0.525881	0.491664	0.491569
65.025																															0.391139	0.472886	0.448134	0.453671	0.453706	0.455279	0.451048	0.446507	0.446781	0.453487	0.437882	0.476201	0.489394	0.443144	0.438237	0.446492	0.491401	0.454357	0.454968
64.575																															0.435166	0.477792	0.435976	0.445586	0.427629	0.42797	0.4348	0.424166	0.424567	0.409159	0.375781		0.383615	0.449349	0.440232	0.448922	0.475599	0.575362	0.576413
64.125																																										0.385187	0.385203	0.450182	0.444583	0.454269	0.477624	0.54099	0.541456
63.675																																											0.454234	0.459039	0.471486	0.488077	0.47948	0.617154	0.528016
63.225																			0.42017	0.487993	0.447339	0.539272																			0.428161	0.456562	0.456501	0.5032	0.483633	0.519397	0.560886	0.594904	0.595471
62.775																																			0.381982	0.380854	0.407698	0.414119	0.414296	0.437931	0.45147	0.469112	0.496701	0.464061	0.466502	0.495358	0.447106	0.526179	0.525401
62.325																																		0.349728	0.382876	0.382735	0.41764	0.451813	0.451608	0.46246	0.445837	0.450824	0.45053	0.445839	0.446161	0.51499	0.558374	0.67244	0.673147
61.875																																	0.352137	0.382026	0.4071	0.406079	0.41692	0.438694	0.438325	0.449705	0.455489	0.463333	0.462793	0.486554	0.513342	0.527078	0.549401	0.587112	0.587508
61.425																																0.414304	0.338536	0.373847	0.389817	0.389729	0.403764	0.43729	0.436624	0.447638	0.459468	0.471049	0.471134	0.486772	0.510333	0.541165	0.545797	0.549118	0.548155
60.975																																	0.36234	0.403127	0.371742	0.371864	0.37182	0.413064	0.41287	0.423259	0.452591	0.515391	0.517192	0.500359	0.527166	0.560042	0.550734	0.546327	0.546592
60.525																																		0.438978	0.49521	0.410468	0.403797	0.429685	0.430253	0.430307	0.453394	0.567837	0.567503	0.549326	0.559145	0.543916	0.622249	0.561019	0.560979
60.075																															0.408177				0.417544	0.32968	0.356869	0.388952	0.423357	0.456646	0.453216	0.523504	0.522808	0.50375	0.500857	0.473748	0.569628	0.523315	0.52292
59.625																																				0.455682	0.469692				0.501058	0.539413	0.562672	0.502863	0.496164	0.490845	0.566333	0.523154	0.522479
59.175																																									0.480908	0.48637	0.472232	0.525489	0.478174	0.46881	0.500178	0.49607	0.495768
58.725																																									0.431641	0.446588		0.479796	0.514072	0.51287	0.475377	0.516316	0.516505
58.275
57.825
57.375
56.925																																																0.518136	0.475665
56.475																																														0.390885	0.432023	0.503021	0.499255
56.025																																												0.523187	0.478065	0.497377	0.497273
55.575																																									0.550145	0.499337	0.500734	0.483554
55.125																																							0.47078	0.481265
54.675																																				0.49825
54.225																																		0.455219
53.775
53.325																													0.618797
52.875																									0.559653
52.425
51.975
51.525
51.075
50.625
50.175
49.725
49.275
48.825
48.375
47.925
47.475
47.025
46.575
46.125
45.675
45.225
44.775
44.325
43.875
43.425
42.975
42.525
42.075
41.625
41.175
40.725
40.275
39.825
39.375
38.925
38.475
38.025
37.575
37.125
36.675
36.225
35.775
35.325
34.875
34.425
33.975
33.525
33.075
32.625
32.175
31.725
31.275
30.825
30.375
29.925
29.475
29.025
28.575
28.125
27.675
27.225
26.775
26.325
25.875
25.425
24.975
24.525
24.075
23.625
23.175
22.725
22.275
21.825																																													0.996828
21.375																																																	0.978759
20.925
20.475
20.025
19.575
19.125
18.675
18.225
17.775
17.325
16.875
16.425
15.975
15.525
15.075
14.625
14.175
13.725
13.275
12.825
12.375
11.925
11.475
11.025
10.575
10.125
9.675
9.225
8.775
8.325
7.875
7.425
6.975
6.525
6.075
5.625
5.175
4.725
4.275
3.825
3.375
2.925
2.475
2.025
1.575
1.125
0.675
0.225
-0.225
-0.675
-1.125
-1.575
-2.025
-2.475
-2.925
-3.375
-3.825
-4.275
-4.725
-5.175
-5.625
-6.075
-6.525
-6.975
-7.425
-7.875
-8.325
-8.775
-9.225
-9.675
-10.125
-10.575
-11.025
-11.475
-11.925
-12.375
-12.825
-13.275
-13.725
-14.175
-14.625
-15.075
-15.525
-15.975
-16.425
-16.875
-17.325
-17.775
-18.225
-18.675
-19.125
-19.575
-20.025
-20.475
-20.925
-21.375
-21.825
-22.275
-22.725
-23.175
-23.625
-24.075
-24.525
-24.975
-25.425
-25.875
-26.325
-26.775
-27.225
-27.675
-28.125
-28.575
-29.025
-29.475
-29.925
-30.375
-30.825
-31.275
-31.725
-32.175
-32.625
-33.075
-33.525
-33.975
-34.425
-34.875
-35.325
-35.775
-36.225
-36.675
-37.125
-37.575
-38.025
-38.475
-38.925
-39.375
-39.825
-40.275
-40.725
-41.175
-41.625
-42.075
-42.525
-42.975
-43.425
-43.875
-44.325
-44.775
-45.225
-45.675
-46.125
-46.575
-47.025
-47.475
-47.925
-48.375
-48.825
-49.275
-49.725
-50.175
-50.625
-51.075
-51.525
-51.975
-52.425
-52.875
-53.325
-53.775
-54.225
-54.675
-55.125
-55.575
-56.025
-56.475
-56.925
-57.375
-57.825
-58.275
-58.725
-59.175
-59.625
-60.075
-60.525
-60.975
-61.425
-61.875
-62.325
-62.775
-63.225
-63.675
-64.125
-64.575
-65.025
-65.475
-65.925
-66.375
-66.825
-67.275
-67.725
-68.175
-68.625
-69.075
-69.525
-69.975
-70.425
-70.875
-71.325
-71.775
-72.225
-72.675
-73.125
-73.575
-74.025
-74.475
-74.925
-75.375
-75.825
-76.275
-76.725
-77.175
-77.625
-78.075
-78.525
-78.975
-79.425
-79.875
-80.325
-80.775
-81.225
-81.675
-82.125
-82.575
-83.025
-83.475
-83.925
-84.375
-84.825
-85.275
-85.725
-86.175
-86.625
-87.075
-87.525
-87.975
-88.425
-88.875
-89.325
-89.775
[truncated: 751 more columns]

## Sheet: Figure 4c
Lon. Lat.	-179.775	-179.325	-178.875	-178.425	-177.975	-177.525	-177.075	-176.625	-176.175	-175.725	-175.275	-174.825	-174.375	-173.925	-173.475	-173.025	-172.575	-172.125	-171.675	-171.225	-170.775	-170.325	-169.875	-169.425	-168.975	-168.525	-168.075	-167.625	-167.175	-166.725	-166.275	-165.825	-165.375	-164.925	-164.475	-164.025	-163.575	-163.125	-162.675	-162.225	-161.775	-161.325	-160.875	-160.425	-159.975	-159.525	-159.075	-158.625	-158.175
89.775
89.325
88.875
88.425
87.975
87.525
87.075
86.625
86.175
85.725
85.275
84.825
84.375
83.925
83.475
83.025
82.575
82.125
81.675
81.225
80.775
80.325
79.875
79.425
78.975
78.525
78.075
77.625
77.175
76.725
76.275
75.825
75.375
74.925
74.475
74.025
73.575
73.125
72.675
72.225
71.775
71.325
70.875
70.425																																														30.6522	31.9302	32.306	32.2951
69.975																																									28.7125	30.3061	30.2744	32.7462	34.8385	35.0258	35.9618	36.9076	36.8847
69.525																																							27.7059	29.6129	30.7835	31.7925	31.7378	34.0567	36.3617	36.5141	37.3159	38.5073	38.4768
69.075																																						27.7028	27.6509	29.5531	30.7157	31.7198	31.6616	33.9128	36.5132	36.669	37.7941	38.8214	38.7939
68.625																																26.1973	26.163	27.2148	28.6268	28.5738	30.0602	30.567	30.4693	31.1763	31.6446	31.1127	31.0342	32.5448	35.2974	35.4575	35.8334	36.6424	36.6106
68.175																															25.4794	27.9048	28.9906	30.3397	31.2893	31.2374	31.2595	30.8559	30.7594	31.9165	32.548	31.4874	31.3787	33.0518	34.7399	35.2874	34.3689	34.3053	34.2671
67.725																																		30.3318	31.5418	31.4958	31.5042	32.2602	32.192	33.0202	32.2954	32.3526	32.2702	33.6407	34.3574	34.9735	34.821	34.6929	34.6448
67.275																																				30.9032	31.6567	34.9584	34.8805	34.7914	33.174	33.5126	33.4338	34.1805	35.8551	36.4771	38.5732	41.2918	41.2221
66.825																																						34.8889		35.1958	35.2528	35.3499	35.2669	35.7153	37.669	38.3441	40.8285	45.2486	45.1805
66.375																																								36.5791	37.689	38.5328	38.4304	39.0222	40.8305	41.1818	43.0367	43.916	43.8459
65.925																															30.978	33.9781	33.8653	35.8184	38.3066						41.1243	41.8873	41.8019	41.3006	41.8318	42.0007	41.9391	43.2529	43.2046
65.475																												30.703	32.6853	32.1147	33.4426	35.5091	34.9886	36.6598	38.1367	38.0765	37.8799	38.9341	38.8794	42.0087	43.8003	43.6123	43.5279	40.2575	38.3468	38.1352	38.8563	43.1336	43.0754
65.025																															32.067	35.6093	35.156	37.0787	37.8049	37.7411	37.2646	36.296	36.2155	38.9889	40.0802	39.7723	39.7578	36.7879	35.0515	34.8784	37.8634	43.5474	43.5009
64.575																															29.9718	32.6264	33.6321	34.5198	34.7885	34.7345	35.2092	34.9979	34.9347	35.8472	36.4781		36.7058	34.3213	32.9229	33.7946	36.8092	42.9474	42.9076
64.125																																										36.7537	36.6879	34.3441	32.9709	33.8108	36.8142	43.0346	42.9907
63.675																																											35.5831	34.2688	34.5357	35.3075	37.9688	45.6757	45.7835
63.225																			26.0321	28.1279	29.0421	28.1799																			35.8817	36.1869	36.1331	36.6438	37.9764	37.2343	41.0797	52.6898	52.636
62.775																																			31.4205	31.3856	33.3624	34.51	34.436	35.811	36.1271	37.2188	37.0468	37.3982	37.2542	36.418	38.5238	48.9399	48.9125
62.325																																		31.0547	33.7101	33.6962	35.6787	35.754	35.6888	35.7219	34.7915	35.1829	35.1291	36.5315	36.3961	36.2161	39.3775	47.9193	47.9299
61.875																																	30.7804	33.7625	35.4699	35.4303	35.6411	35.1789	35.121	35.3317	35.274	35.2703	35.1857	36.3782	37.3789	37.0538	39.0144	41.5971	41.5512
61.425																																29.0596	29.6671	32.4427	33.5959	33.5477	33.9386	33.9091	33.8495	34.137	34.5843	34.7764	34.6828	35.4326	37.5967	37.9748	38.593	39.3305	39.2933
60.975																																	28.4428	29.9351	32.0833	32.044	31.8754	32.2689	32.2078	32.9207	34.1108	35.7919	35.6984	35.9004	37.8873	38.277	38.7817	38.3182	38.2847
60.525																																		28.7608	30.8868	30.6447	30.4161	31.4351	31.3718	32.4037	33.9967	36.4051	36.3098	36.1737	36.9199	38.3602	42.4854	39.5392	39.5054
60.075																															27.007				27.92	27.6582	28.6129	29.5928	29.8828	30.9891	32.9187	34.953	34.8649	34.488	35.2557	36.4428	40.3873	38.6568	38.6245
59.625																																				27.3453	28.2622				31.977	35.6445	35.606	35.1943	35.904	36.4866	40.3742	38.6861	38.6527
59.175																																									29.9254	34.4285	34.2458	34.3653	34.5904	35.1073	37.5024	36.9625	36.9273
58.725																																									27.6272	31.58		31.9633	32.8287	33.3485	34.9734	34.8936	34.8824
58.275
57.825
57.375
56.925																																																27.8514	27.7374
56.475																																														28.8459	30.0668	32.0957	32.1855
56.025																																												28.6124	29.9404	31.8086	31.5325
55.575																																									28.9056	30.1039	30.08	29.7779
55.125																																							25.5536	26.3591
54.675																																				26.6792
54.225																																		24.9906
53.775
53.325																													28.2709
52.875																									27.1606
52.425
51.975
51.525
51.075
50.625
50.175
49.725
49.275
48.825
48.375
47.925
47.475
47.025
46.575
46.125
45.675
45.225
44.775
44.325
43.875
43.425
42.975
42.525
42.075
41.625
41.175
40.725
40.275
39.825
39.375
38.925
38.475
38.025
37.575
37.125
36.675
36.225
35.775
35.325
34.875
34.425
33.975
33.525
33.075
32.625
32.175
31.725
31.275
30.825
30.375
29.925
29.475
29.025
28.575
28.125
27.675
27.225
26.775
26.325
25.875
25.425
24.975
24.525
24.075
23.625
23.175
22.725
22.275
21.825																																													16.9935
21.375																																																	16.9149
20.925
20.475
20.025
19.575
19.125
18.675
18.225
17.775
17.325
16.875
16.425
15.975
15.525
15.075
14.625
14.175
13.725
13.275
12.825
12.375
11.925
11.475
11.025
10.575
10.125
9.675
9.225
8.775
8.325
7.875
7.425
6.975
6.525
6.075
5.625
5.175
4.725
4.275
3.825
3.375
2.925
2.475
2.025
1.575
1.125
0.675
0.225
-0.225
-0.675
-1.125
-1.575
-2.025
-2.475
-2.925
-3.375
-3.825
-4.275
-4.725
-5.175
-5.625
-6.075
-6.525
-6.975
-7.425
-7.875
-8.325
-8.775
-9.225
-9.675
-10.125
-10.575
-11.025
-11.475
-11.925
-12.375
-12.825
-13.275
-13.725
-14.175
-14.625
-15.075
-15.525
-15.975
-16.425
-16.875
-17.325
-17.775
-18.225
-18.675
-19.125
-19.575
-20.025
-20.475
-20.925
-21.375
-21.825
-22.275
-22.725
-23.175
-23.625
-24.075
-24.525
-24.975
-25.425
-25.875
-26.325
-26.775
-27.225
-27.675
-28.125
-28.575
-29.025
-29.475
-29.925
-30.375
-30.825
-31.275
-31.725
-32.175
-32.625
-33.075
-33.525
-33.975
-34.425
-34.875
-35.325
-35.775
-36.225
-36.675
-37.125
-37.575
-38.025
-38.475
-38.925
-39.375
-39.825
-40.275
-40.725
-41.175
-41.625
-42.075
-42.525
-42.975
-43.425
-43.875
-44.325
-44.775
-45.225
-45.675
-46.125
-46.575
-47.025
-47.475
-47.925
-48.375
-48.825
-49.275
-49.725
-50.175
-50.625
-51.075
-51.525
-51.975
-52.425
-52.875
-53.325
-53.775
-54.225
-54.675
-55.125
-55.575
-56.025
-56.475
-56.925
-57.375
-57.825
-58.275
-58.725
-59.175
-59.625
-60.075
-60.525
-60.975
-61.425
-61.875
-62.325
-62.775
-63.225
-63.675
-64.125
-64.575
-65.025
-65.475
-65.925
-66.375
-66.825
-67.275
-67.725
-68.175
-68.625
-69.075
-69.525
-69.975
-70.425
-70.875
-71.325
-71.775
-72.225
-72.675
-73.125
-73.575
-74.025
-74.475
-74.925
-75.375
-75.825
-76.275
-76.725
-77.175
-77.625
-78.075
-78.525
-78.975
-79.425
-79.875
-80.325
-80.775
-81.225
-81.675
-82.125
-82.575
-83.025
-83.475
-83.925
-84.375
-84.825
-85.275
-85.725
-86.175
-86.625
-87.075
-87.525
-87.975
-88.425
-88.875
-89.325
-89.775
[truncated: 751 more columns]

## Sheet: Figure 4d
Lon. Lat.	-179.775	-179.325	-178.875	-178.425	-177.975	-177.525	-177.075	-176.625	-176.175	-175.725	-175.275	-174.825	-174.375	-173.925	-173.475	-173.025	-172.575	-172.125	-171.675	-171.225	-170.775	-170.325	-169.875	-169.425	-168.975	-168.525	-168.075	-167.625	-167.175	-166.725	-166.275	-165.825	-165.375	-164.925	-164.475	-164.025	-163.575	-163.125	-162.675	-162.225	-161.775	-161.325	-160.875	-160.425	-159.975	-159.525	-159.075	-158.625	-158.175
89.775
89.325
88.875
88.425
87.975
87.525
87.075
86.625
86.175
85.725
85.275
84.825
84.375
83.925
83.475
83.025
82.575
82.125
81.675
81.225
80.775
80.325
79.875
79.425
78.975
78.525
78.075
77.625
77.175
76.725
76.275
75.825
75.375
74.925
74.475
74.025
73.575
73.125
72.675
72.225
71.775
71.325
70.875
70.425																																														25.8505	26.7833	27.2375	27.2206
69.975																																									23.7235	24.8737	24.8412	26.8567	28.5276	28.9266	29.5896	29.978	29.9534
69.525																																							22.8381	23.8828	24.397	25.1894	25.1416	27.1471	28.8677	29.2925	29.6418	30.2423	30.2038
69.075																																						23.2675	23.2289	24.0407	24.7706	25.4728	25.4337	27.3104	30.0589	30.2907	30.9623	31.918	31.9014
68.625																																20.9922	20.9049	21.9511	23.2981	23.2577	24.458	24.4541	24.3771	24.8802	25.2208	24.6691	24.6116	25.9169	28.4788	28.7719	29.1527	30.164	30.1418
68.175																															20.3677	22.1639	22.8755	23.8279	24.4566	24.4054	24.311	23.8993	23.8284	24.5356	24.9405	24.3328	24.2749	25.5414	27.0187	27.3572	26.7637	27.014	26.9875
67.725																																		23.4031	23.8625	23.818	23.8889	24.5002	24.4579	25.0562	24.7765	24.932	24.8854	25.6699	26.1019	26.6113	26.598	26.4834	26.4663
67.275																																				23.474	24.0284	26.307	26.2561	25.8185	24.7779	25.2157	25.1605	25.8189	27.0727	27.492	28.634	31.2405	31.1966
66.825																																						27.1239		27.1706	26.5995	26.1205	26.0689	26.3718	27.8706	28.3228	30.5391	33.9395	33.9063
66.375																																								28.4484	29.4353	29.4085	29.3459	29.7549	30.8775	31.0593	32.4009	33.2466	33.2082
65.925																															23.2561	25.2631	25.401	26.7547	27.9382						31.5599	31.6183	31.5469	30.3435	30.9785	31.0152	31.3529	32.2857	32.2368
65.475																												28.4491	28.8611	25.2576	24.8302	25.9709	25.999	27.2174	27.8555	27.7925	27.9399	28.3496	28.3012	31.3338	33.1379	32.4256	32.3422	29.2627	28.3258	27.7842	27.8086	32.0061	31.9839
65.025																															24.1745	26.0586	26.1445	27.5796	28.1953	28.1301	27.8486	27.118	27.0697	29.1095	30.1888	29.288	28.9732	27.527	26.286	26.008	27.632	32.9137	32.8771
64.575																															22.3497	23.7863	24.9634	25.5307	25.9055	25.8675	26.1245	26.0968	26.0481	26.9933	27.9691		28.2897	25.6229	24.6719	25.0122	26.9791	29.8632	29.8148
64.125																																										28.3072	28.2545	25.6083	24.6267	24.9478	26.9367	30.7623	30.7244
63.675																																											26.4156	25.4315	25.4767	25.6931	27.832	31.17	34.0704
63.225																			20.6298	26.3871	30.4217	32.5218																			26.8019	26.6576	26.6194	26.4244	27.8158	26.6187	28.8348	37.4393	37.3855
62.775																																			23.8107	23.8066	25.0888	25.9247	25.8739	26.6174	26.7242	27.31	26.8494	27.5715	27.3731	26.3562	29.1122	36.7607	36.7652
62.325																																		23.6861	25.4275	25.4181	26.62	26.3533	26.3077	26.1925	25.6466	26.1253	26.0895	27.3622	27.2497	25.9444	27.7525	32.2681	32.2073
61.875																																	23.529	25.4776	26.5588	26.5413	26.5823	26.0553	26.0172	26.0363	25.9035	25.9773	25.9226	26.5236	26.9231	26.478	27.7129	29.1406	29.1074
61.425																																21.7919	22.9606	24.6311	25.3659	25.3349	25.4961	25.1422	25.1105	25.2068	25.389	25.5408	25.4702	25.8678	27.2639	26.9141	27.2817	27.8396	27.8388
60.975																																	21.8726	22.6939	24.3889	24.3657	24.2627	24.1845	24.1482	24.5664	25.1295	25.673	25.574	26.0579	27.2909	26.8906	27.2788	26.928	26.9037
60.525																																		21.4523	22.4011	23.017	22.927	23.4818	23.4386	24.1363	25.0512	25.308	25.2461	25.5046	25.8875	27.0625	28.499	27.5174	27.4933
60.075																															20.413				21.078	21.4523	22.0095	22.6062	22.3726	22.8466	24.326	24.8881	24.834	24.81	25.4086	26.5791	27.9876	27.5029	27.4852
59.625																																				20.3497	20.8381				23.0146	25.1813	24.8391	25.2925	25.9253	26.3892	28.073	27.5392	27.5255
59.175																																									21.8142	24.8916	24.9833	24.4287	25.1591	25.6411	27.0238	26.6666	26.6487
58.725																																									20.6719	23.3069		23.3097	23.5552	23.9804	25.4374	24.8383	24.8293
58.275
57.825
57.375
56.925																																																19.9481	20.2717
56.475																																														21.7765	22.3761	23.1824	23.1883
56.025																																												20.4355	21.7887	22.8462	22.6571
55.575																																									20.5402	22.017	21.9849	21.8663
55.125																																							19.0935	19.501
54.675																																				19.6521
54.225																																		19.0691
53.775
53.325																													23.7104
52.875																									29.5996
52.425
51.975
51.525
51.075
50.625
50.175
49.725
49.275
48.825
48.375
47.925
47.475
47.025
46.575
46.125
45.675
45.225
44.775
44.325
43.875
43.425
42.975
42.525
42.075
41.625
41.175
40.725
40.275
39.825
39.375
38.925
38.475
38.025
37.575
37.125
36.675
36.225
35.775
35.325
34.875
34.425
33.975
33.525
33.075
32.625
32.175
31.725
31.275
30.825
30.375
29.925
29.475
29.025
28.575
28.125
27.675
27.225
26.775
26.325
25.875
25.425
24.975
24.525
24.075
23.625
23.175
22.725
22.275
21.825																																													8.2354
21.375																																																	8.65412
20.925
20.475
20.025
19.575
19.125
18.675
18.225
17.775
17.325
16.875
16.425
15.975
15.525
15.075
14.625
14.175
13.725
13.275
12.825
12.375
11.925
11.475
11.025
10.575
10.125
9.675
9.225
8.775
8.325
7.875
7.425
6.975
6.525
6.075
5.625
5.175
4.725
4.275
3.825
3.375
2.925
2.475
2.025
1.575
1.125
0.675
0.225
-0.225
-0.675
-1.125
-1.575
-2.025
-2.475
-2.925
-3.375
-3.825
-4.275
-4.725
-5.175
-5.625
-6.075
-6.525
-6.975
-7.425
-7.875
-8.325
-8.775
-9.225
-9.675
-10.125
-10.575
-11.025
-11.475
-11.925
-12.375
-12.825
-13.275
-13.725
-14.175
-14.625
-15.075
-15.525
-15.975
-16.425
-16.875
-17.325
-17.775
-18.225
-18.675
-19.125
-19.575
-20.025
-20.475
-20.925
-21.375
-21.825
-22.275
-22.725
-23.175
-23.625
-24.075
-24.525
-24.975
-25.425
-25.875
-26.325
-26.775
-27.225
-27.675
-28.125
-28.575
-29.025
-29.475
-29.925
-30.375
-30.825
-31.275
-31.725
-32.175
-32.625
-33.075
-33.525
-33.975
-34.425
-34.875
-35.325
-35.775
-36.225
-36.675
-37.125
-37.575
-38.025
-38.475
-38.925
-39.375
-39.825
-40.275
-40.725
-41.175
-41.625
-42.075
-42.525
-42.975
-43.425
-43.875
-44.325
-44.775
-45.225
-45.675
-46.125
-46.575
-47.025
-47.475
-47.925
-48.375
-48.825
-49.275
-49.725
-50.175
-50.625
-51.075
-51.525
-51.975
-52.425
-52.875
-53.325
-53.775
-54.225
-54.675
-55.125
-55.575
-56.025
-56.475
-56.925
-57.375
-57.825
-58.275
-58.725
-59.175
-59.625
-60.075
-60.525
-60.975
-61.425
-61.875
-62.325
-62.775
-63.225
-63.675
-64.125
-64.575
-65.025
-65.475
-65.925
-66.375
-66.825
-67.275
-67.725
-68.175
-68.625
-69.075
-69.525
-69.975
-70.425
-70.875
-71.325
-71.775
-72.225
-72.675
-73.125
-73.575
-74.025
-74.475
-74.925
-75.375
-75.825
-76.275
-76.725
-77.175
-77.625
-78.075
-78.525
-78.975
-79.425
-79.875
-80.325
-80.775
-81.225
-81.675
-82.125
-82.575
-83.025
-83.475
-83.925
-84.375
-84.825
-85.275
-85.725
-86.175
-86.625
-87.075
-87.525
-87.975
-88.425
-88.875
-89.325
-89.775
[truncated: 751 more columns]

## Sheet: Figure 4e
Lon. Lat.	-179.775	-179.325	-178.875	-178.425	-177.975	-177.525	-177.075	-176.625	-176.175	-175.725	-175.275	-174.825	-174.375	-173.925	-173.475	-173.025	-172.575	-172.125	-171.675	-171.225	-170.775	-170.325	-169.875	-169.425	-168.975	-168.525	-168.075	-167.625	-167.175	-166.725	-166.275	-165.825	-165.375	-164.925	-164.475	-164.025	-163.575	-163.125	-162.675	-162.225	-161.775	-161.325	-160.875	-160.425	-159.975	-159.525	-159.075	-158.625	-158.175
89.775
89.325
88.875
88.425
87.975
87.525
87.075
86.625
86.175
85.725
85.275
84.825
84.375
83.925
83.475
83.025
82.575
82.125
81.675
81.225
80.775
80.325
79.875
79.425
78.975
78.525
78.075
77.625
77.175
76.725
76.275
75.825
75.375
74.925
74.475
74.025
73.575
73.125
72.675
72.225
71.775
71.325
70.875
70.425																																														34.6682	36.1831	36.665	36.6566
69.975																																									33.1688	34.6356	34.6023	37.2293	39.5212	39.644	40.6725	41.6231	41.6038
69.525																																							32.1318	34.5199	35.6288	36.6043	36.5526	38.8167	41.1971	41.2041	42.0966	43.5862	43.5506
69.075																																						35.3405	35.2695	37.2618	38.4406	39.5837	39.5058	42.5034	46.8475	46.5828	48.1392	48.8548	48.8246
68.625																																32.3925	32.4706	33.6829	35.6886	35.6292	37.2919	36.9846	36.8759	37.774	38.5153	37.7953	37.6865	39.7056	44.1	44.0652	45.0147	46.958	46.9224
68.175																															31.2626	34.1336	34.9726	36.7815	38.1441	38.0819	37.5306	37.0985	36.9755	38.5149	39.2583	37.6549	37.52	39.5387	41.9185	42.3182	41.5353	41.6618	41.6233
67.725																																		36.1034	37.4373	37.3944	37.1483	38.1674	38.0908	39.0896	38.2691	38.1282	38.0298	39.4911	40.5031	41.1726	41.0548	41.0155	40.9478
67.275																																				37.2006	38.0296	41.6462	41.5536	41.3216	39.2737	39.4335	39.3428	40.0864	42.07	42.8213	45.1824	48.3551	48.278
66.825																																						41.2879		41.8519	41.9669	41.6769	41.5744	42.0547	44.1252	45.1209	47.7517	53.2616	53.1918
66.375																																								44.8718	45.6712	46.0708	45.9559	46.2202	47.8779	48.2434	50.6845	52.0552	51.9902
65.925																															37.0789	40.6544	40.2684	42.6074	45.5721						49.6147	49.4997	49.389	48.5536	49.6606	50.0064	51.1256	52.946	52.9057
65.475																												32.722	37.3869	37.3285	39.8694	42.3555	41.3158	43.1944	45.6781	45.5819	44.982	46.395	46.3159	49.1331	51.1043	51.5663	51.4751	45.5056	43.4101	43.4398	46.2183	51.6086	51.5664
65.025																															38.1137	42.1004	41.3049	43.5398	44.444	44.3602	43.6469	42.6348	42.5433	45.6808	46.8651	46.7259	45.0153	41.5867	39.9653	40.0437	45.4893	50.5392	50.4999
64.575																															36.4454	39.2138	39.9078	40.6572	41.0035	40.9469	41.3974	41.1489	41.0469	42.1907	43.743		44.1569	39.2179	37.9541	39.0967	41.7789	49.0246	48.9747
64.125																																										44.228	44.1629	39.2952	38.0487	39.1525	41.7999	50.1157	50.094
63.675																																											41.0698	39.6591	41.6722	42.8447	43.1973	52.1024	53.6533
63.225																			30.6649	31.9762	31.962	32.6217																			41.4201	41.8266	41.7747	44.5347	45.2017	42.4674	46.7851	60.8871	60.846
62.775																																			36.2396	36.1881	38.3847	39.6506	39.5639	40.8262	41.0953	42.5347	44.4362	44.2359	42.2966	41.3089	46.4116	56.8599	56.8688
62.325																																		35.8366	38.8736	38.8374	41.076	41.0868	41.007	40.8335	39.7948	42.3709	42.2899	43.6141	43.7483	41.4434	45.3866	55.5265	55.4702
61.875																																	35.5025	38.7355	40.8123	40.7651	40.8669	40.33	40.2717	40.4083	40.3706	40.476	40.3691	41.5973	42.9587	42.7821	45.1815	48.1558	48.1144
61.425																																34.6829	33.8435	37.1286	38.4102	38.3634	38.7265	38.9888	38.9052	39.2859	39.7858	40.2374	40.1294	41.0336	43.5726	43.9686	44.5768	45.4867	45.447
60.975																																	33.8735	35.6316	36.5687	36.5202	36.3104	36.8879	36.8095	37.8257	39.3825	41.6385	41.5363	41.8843	44.0189	44.4939	44.7551	44.1814	44.144
60.525																																		34.6546	37.3819	35.0357	34.6181	35.8825	35.8047	37.2399	39.4418	42.8536	42.7557	42.5768	43.0071	44.0609	48.712	45.3078	45.3022
60.075																															32.208				34.0247	31.8564	32.7838	34.0739	36.2159	37.7757	37.9961	40.9289	40.8307	39.9898	40.4699	41.5335	46.199	44.0529	44.0137
59.625																																				33.4495	34.4669				39.852	41.6126	43.9065	40.6789	41.3161	41.5684	46.2673	44.287	44.2462
59.175																																									37.1114	42.0959	39.2773	41.8396	39.7088	40.0587	42.8151	42.3025	42.2731
58.725																																									34.1412	38.3124		38.8411	39.363	39.7925	39.8353	41.3117	41.3001
58.275
57.825
57.375
56.925																																																33.8276	32.3608
56.475																																														33.6185	35.064	37.1047	38.897
56.025																																												35.8157	35.2636	38.9341	38.6194
55.575																																									35.8731	36.8439	36.8237	36.5095
55.125																																							31.5192	32.5204
54.675																																				32.5666
54.225																																		30.3684
53.775
53.325																													33.601
52.875																									32.4581
52.425
51.975
51.525
51.075
50.625
50.175
49.725
49.275
48.825
48.375
47.925
47.475
47.025
46.575
46.125
45.675
45.225
44.775
44.325
43.875
43.425
42.975
42.525
42.075
41.625
41.175
40.725
40.275
39.825
39.375
38.925
38.475
38.025
37.575
37.125
36.675
36.225
35.775
35.325
34.875
34.425
33.975
33.525
33.075
32.625
32.175
31.725
31.275
30.825
30.375
29.925
29.475
29.025
28.575
28.125
27.675
27.225
26.775
26.325
25.875
25.425
24.975
24.525
24.075
23.625
23.175
22.725
22.275
21.825																																													23.236
21.375																																																	23.2745
20.925
20.475
20.025
19.575
19.125
18.675
18.225
17.775
17.325
16.875
16.425
15.975
15.525
15.075
14.625
14.175
13.725
13.275
12.825
12.375
11.925
11.475
11.025
10.575
10.125
9.675
9.225
8.775
8.325
7.875
7.425
6.975
6.525
6.075
5.625
5.175
4.725
4.275
3.825
3.375
2.925
2.475
2.025
1.575
1.125
0.675
0.225
-0.225
-0.675
-1.125
-1.575
-2.025
-2.475
-2.925
-3.375
-3.825
-4.275
-4.725
-5.175
-5.625
-6.075
-6.525
-6.975
-7.425
-7.875
-8.325
-8.775
-9.225
-9.675
-10.125
-10.575
-11.025
-11.475
-11.925
-12.375
-12.825
-13.275
-13.725
-14.175
-14.625
-15.075
-15.525
-15.975
-16.425
-16.875
-17.325
-17.775
-18.225
-18.675
-19.125
-19.575
-20.025
-20.475
-20.925
-21.375
-21.825
-22.275
-22.725
-23.175
-23.625
-24.075
-24.525
-24.975
-25.425
-25.875
-26.325
-26.775
-27.225
-27.675
-28.125
-28.575
-29.025
-29.475
-29.925
-30.375
-30.825
-31.275
-31.725
-32.175
-32.625
-33.075
-33.525
-33.975
-34.425
-34.875
-35.325
-35.775
-36.225
-36.675
-37.125
-37.575
-38.025
-38.475
-38.925
-39.375
-39.825
-40.275
-40.725
-41.175
-41.625
-42.075
-42.525
-42.975
-43.425
-43.875
-44.325
-44.775
-45.225
-45.675
-46.125
-46.575
-47.025
-47.475
-47.925
-48.375
-48.825
-49.275
-49.725
-50.175
-50.625
-51.075
-51.525
-51.975
-52.425
-52.875
-53.325
-53.775
-54.225
-54.675
-55.125
-55.575
-56.025
-56.475
-56.925
-57.375
-57.825
-58.275
-58.725
-59.175
-59.625
-60.075
-60.525
-60.975
-61.425
-61.875
-62.325
-62.775
-63.225
-63.675
-64.125
-64.575
-65.025
-65.475
-65.925
-66.375
-66.825
-67.275
-67.725
-68.175
-68.625
-69.075
-69.525
-69.975
-70.425
-70.875
-71.325
-71.775
-72.225
-72.675
-73.125
-73.575
-74.025
-74.475
-74.925
-75.375
-75.825
-76.275
-76.725
-77.175
-77.625
-78.075
-78.525
-78.975
-79.425
-79.875
-80.325
-80.775
-81.225
-81.675
-82.125
-82.575
-83.025
-83.475
-83.925
-84.375
-84.825
-85.275
-85.725
-86.175
-86.625
-87.075
-87.525
-87.975
-88.425
-88.875
-89.325
-89.775
[truncated: 751 more columns]

## Sheet: Figure 4f
Lon. Lat.	-179.775	-179.325	-178.875	-178.425	-177.975	-177.525	-177.075	-176.625	-176.175	-175.725	-175.275	-174.825	-174.375	-173.925	-173.475	-173.025	-172.575	-172.125	-171.675	-171.225	-170.775	-170.325	-169.875	-169.425	-168.975	-168.525	-168.075	-167.625	-167.175	-166.725	-166.275	-165.825	-165.375	-164.925	-164.475	-164.025	-163.575	-163.125	-162.675	-162.225	-161.775	-161.325	-160.875	-160.425	-159.975	-159.525	-159.075	-158.625	-158.175
89.775
89.325
88.875
88.425
87.975
87.525
87.075
86.625
86.175
85.725
85.275
84.825
84.375
83.925
83.475
83.025
82.575
82.125
81.675
81.225
80.775
80.325
79.875
79.425
78.975
78.525
78.075
77.625
77.175
76.725
76.275
75.825
75.375
74.925
74.475
74.025
73.575
73.125
72.675
72.225
71.775
71.325
70.875
70.425																																														29.5254	30.6759	31.0503	31.0413
69.975																																									27.6698	28.8585	28.8105	30.9316	32.7141	33.0042	33.6943	34.3209	34.2976
69.525																																							26.5755	27.995	28.6262	29.3957	29.3436	31.3807	33.4141	33.7318	34.3505	34.9019	34.8634
69.075																																						28.9902	28.9492	30.004	30.8201	31.9078	31.8546	34.3472	38.2923	38.3321	38.4506	39.6378	39.6926
68.625																																25.8749	25.6764	27.2811	28.9504	28.8807	30.37	29.5263	29.4284	29.9399	30.5968	30.3804	30.3016	32.0196	35.53	35.7625	36.5382	39.0035	38.9903
68.175																															24.7456	26.8964	27.9777	29.0329	29.5619	29.4981	29.3267	28.7066	28.641	29.5367	30.0637	29.0945	29.0246	30.9799	32.4582	32.6613	32.1315	32.8029	32.7698
67.725																																		28.3577	29.1201	29.0657	28.7036	29.2087	29.1535	30.1408	29.622	29.6921	29.6359	30.4376	30.9462	31.2127	31.2881	31.5547	31.5176
67.275																																				28.9915	28.9347	31.7148	31.6599	31.2321	30.087	30.1948	30.1195	30.7162	32.0463	32.2946	34.0262	37.407	37.3587
66.825																																						32.0491		32.0156	31.3745	31.0206	30.9664	31.4599	32.8573	33.1302	36.5047	40.2182	40.1515
66.375																																								34.7668	35.6512	35.3223	35.2695	35.361	36.9743	36.8639	38.939	40.0803	40.0474
65.925																															27.9499	30.2211	30.234	31.9753	34.4237						37.4746	37.4264	37.3616	37.2734	38.0366	38.6436	39.7745	41.6487	41.6699
65.475																												25.6302	28.4469	28.3872	29.9662	31.793	31.1087	32.6132	33.6613	33.6194	33.715	34.0927	34.0607	36.9377	38.9946	38.9361	38.8794	34.1624	33.0294	32.7928	36.2519	39.323	39.2654
65.025																															28.8501	31.3105	30.8796	32.7476	33.4439	33.4033	33.0392	32.4267	32.3621	34.7352	36.104	35.3663	33.7027	31.9028	30.7289	30.7627	34.6775	39.1641	39.1199
64.575																															27.5662	29.3728	29.9079	30.2449	30.918	30.8899	31.3638	30.9069	30.8421	31.8178	33.247		33.9588	29.7534	29.0736	29.9526	31.8292	35.7827	35.7432
64.125																																										33.9922	33.93	29.7629	29.1133	29.991	31.8273	37.1092	37.0586
63.675																																											30.753	29.8013	30.9793	31.9294	32.6904	37.6205	40.8526
63.225																			24.3935	24.8714	24.8698	25.064																			31.3683	31.2686	31.218	32.7402	33.6479	31.8118	34.3995	46.5234	46.4657
62.775																																			27.9112	27.8999	29.4384	30.4108	30.3521	31.141	31.2731	31.9447	33.1132	33.361	32.0589	31.4058	35.2971	42.9986	42.9961
62.325																																		27.6964	29.6531	29.6369	31.1505	30.8916	30.8418	30.6425	29.9626	31.5265	31.4792	32.9732	33.1645	31.3942	33.5019	39.5305	39.4832
61.875																																	27.5154	29.529	30.9099	30.8757	31.0585	30.6122	30.5695	30.648	30.499	30.6125	30.5383	31.3534	32.0535	31.8555	33.3213	35.119	35.0802
61.425																																26.4967	26.6148	28.4171	29.3262	29.2886	29.5954	29.7414	29.6992	29.9841	30.1976	30.0846	30.0011	30.5897	32.4712	32.5416	32.956	33.4944	33.4641
60.975																																	26.7489	27.5453	28.2656	28.2376	28.2217	28.4902	28.4557	29.0346	29.9661	30.6829	30.5727	31.1518	32.6953	32.6877	33.0248	32.6035	32.5654
60.525																																		26.2199	27.6304	26.8397	26.7341	27.8194	27.7668	28.7358	30.0372	30.9013	30.8316	31.0016	31.8874	32.7127	34.9626	33.7774	33.7598
60.075																															25.0501				25.9825	24.9164	25.5264	26.6161	27.6802	28.3293	29.0781	30.2423	30.1954	29.9701	30.5898	31.4211	33.7483	32.96	32.9337
59.625																																				25.2585	25.9032				29.6201	30.1484	31.0739	30.4159	30.9874	31.2819	33.5772	32.7446	32.7359
59.175																																									27.8267	30.8492	29.6403	30.061	30.0791	30.1802	31.8193	31.5158	31.4912
58.725																																									26.501	29.0055		28.7919	28.4029	28.8527	29.8248	29.8648	29.8731
58.275
57.825
57.375
56.925																																																25.5015	24.6346
56.475																																														25.6667	26.5281	27.6685	29.5799
56.025																																												27.5449	26.5052	29.3516	28.8374
55.575																																									27.0175	28.2075	28.1714	27.7704
55.125																																							24.7322	25.3393
54.675																																				25.0458
54.225																																		24.0681
53.775
53.325																													25.1654
52.875																									24.4572
52.425
51.975
51.525
51.075
50.625
50.175
49.725
49.275
48.825
48.375
47.925
47.475
47.025
46.575
46.125
45.675
45.225
44.775
44.325
43.875
43.425
42.975
42.525
42.075
41.625
41.175
40.725
40.275
39.825
39.375
38.925
38.475
38.025
37.575
37.125
36.675
36.225
35.775
35.325
34.875
34.425
33.975
33.525
33.075
32.625
32.175
31.725
31.275
30.825
30.375
29.925
29.475
29.025
28.575
28.125
27.675
27.225
26.775
26.325
25.875
25.425
24.975
24.525
24.075
23.625
23.175
22.725
22.275
21.825																																													12.7337
21.375																																																	12.8078
20.925
20.475
20.025
19.575
19.125
18.675
18.225
17.775
17.325
16.875
16.425
15.975
15.525
15.075
14.625
14.175
13.725
13.275
12.825
12.375
11.925
11.475
11.025
10.575
10.125
9.675
9.225
8.775
8.325
7.875
7.425
6.975
6.525
6.075
5.625
5.175
4.725
4.275
3.825
3.375
2.925
2.475
2.025
1.575
1.125
0.675
0.225
-0.225
-0.675
-1.125
-1.575
-2.025
-2.475
-2.925
-3.375
-3.825
-4.275
-4.725
-5.175
-5.625
-6.075
-6.525
-6.975
-7.425
-7.875
-8.325
-8.775
-9.225
-9.675
-10.125
-10.575
-11.025
-11.475
-11.925
-12.375
-12.825
-13.275
-13.725
-14.175
-14.625
-15.075
-15.525
-15.975
-16.425
-16.875
-17.325
-17.775
-18.225
-18.675
-19.125
-19.575
-20.025
-20.475
-20.925
-21.375
-21.825
-22.275
-22.725
-23.175
-23.625
-24.075
-24.525
-24.975
-25.425
-25.875
-26.325
-26.775
-27.225
-27.675
-28.125
-28.575
-29.025
-29.475
-29.925
-30.375
-30.825
-31.275
-31.725
-32.175
-32.625
-33.075
-33.525
-33.975
-34.425
-34.875
-35.325
-35.775
-36.225
-36.675
-37.125
-37.575
-38.025
-38.475
-38.925
-39.375
-39.825
-40.275
-40.725
-41.175
-41.625
-42.075
-42.525
-42.975
-43.425
-43.875
-44.325
-44.775
-45.225
-45.675
-46.125
-46.575
-47.025
-47.475
-47.925
-48.375
-48.825
-49.275
-49.725
-50.175
-50.625
-51.075
-51.525
-51.975
-52.425
-52.875
-53.325
-53.775
-54.225
-54.675
-55.125
-55.575
-56.025
-56.475
-56.925
-57.375
-57.825
-58.275
-58.725
-59.175
-59.625
-60.075
-60.525
-60.975
-61.425
-61.875
-62.325
-62.775
-63.225
-63.675
-64.125
-64.575
-65.025
-65.475
-65.925
-66.375
-66.825
-67.275
-67.725
-68.175
-68.625
-69.075
-69.525
-69.975
-70.425
-70.875
-71.325
-71.775
-72.225
-72.675
-73.125
-73.575
-74.025
-74.475
-74.925
-75.375
-75.825
-76.275
-76.725
-77.175
-77.625
-78.075
-78.525
-78.975
-79.425
-79.875
-80.325
-80.775
-81.225
-81.675
-82.125
-82.575
-83.025
-83.475
-83.925
-84.375
-84.825
-85.275
-85.725
-86.175
-86.625
-87.075
-87.525
-87.975
-88.425
-88.875
-89.325
-89.775
[truncated: 751 more columns]

## Sheet: Figure 5a
Lon. Lat.	-179.775	-179.325	-178.875	-178.425	-177.975	-177.525	-177.075	-176.625	-176.175	-175.725	-175.275	-174.825	-174.375	-173.925	-173.475	-173.025	-172.575	-172.125	-171.675	-171.225	-170.775	-170.325	-169.875	-169.425	-168.975	-168.525	-168.075	-167.625	-167.175	-166.725	-166.275	-165.825	-165.375	-164.925	-164.475	-164.025	-163.575	-163.125	-162.675	-162.225	-161.775	-161.325	-160.875	-160.425	-159.975	-159.525	-159.075	-158.625	-158.175
89.775
89.325
88.875
88.425
87.975
87.525
87.075
86.625
86.175
85.725
85.275
84.825
84.375
83.925
83.475
83.025
82.575
82.125
81.675
81.225
80.775
80.325
79.875
79.425
78.975
78.525
78.075
77.625
77.175
76.725
76.275
75.825
75.375
74.925
74.475
74.025
73.575
73.125
72.675
72.225
71.775
71.325
70.875
70.425																																														7358.05	7511.48	7581.37	7580.01
69.975																																									7033.49	7235.77	7232.64	7543.51	7809.65	7807.73	7908.41	8005.66	8003.71
69.525																																							6840.8	7043.93	7175.94	7266.69	7260.97	7551.05	7879.46	7886.61	8001.21	8137.51	8135.03
69.075																																						7333.27	7326.59	7539.65	7710.11	7834.24	7827.51	8182.51	8580.88	8583.8	8785.14	9006.06	9002.68
68.625																																6885.39	6874.9	7064.59	7308.41	7300.5	7491.1	7397.22	7384.1	7408.16	7478.93	7413.05	7403.39	7619.89	8033.77	8036.32	8134.4	8334.86	8331.82
68.175																															6690.23	7032.59	7081.54	7273.22	7356.68	7348.31	7245.26	7143.44	7131.91	7290.39	7380.59	7245.45	7235.97	7491.57	7740.19	7804.11	7670.07	7714.3	7709.34
67.725																																		7117.45	7173.18	7168.04	7111.17	7206.56	7199.12	7328.96	7232.3	7270.83	7261.93	7459.69	7565.57	7618.66	7607.33	7618.04	7613.02
67.275																																				7378.52	7308.18	7596.14	7588.97	7558.6	7334.19	7293.29	7283.61	7353.18	7590.07	7620.63	7976.47	8432.67	8425.45
66.825																																						7919.04		7779.19	7627.09	7507.47	7497.39	7535.71	7784.96	7808.48	8215.55	9085.48	9077.83
66.375																																								8178.44	8235.08	8202.21	8192.99	8262.68	8514.57	8503.88	8856.51	9094.86	9089.03
65.925																															7061.21	7457.93	7468.37	7743.94	8124.4						8665.4	8798.79	8789.96	8734.34	8769.78	8751.3	8787.64	9010.05	9006.47
65.475																												6753.04	7127.31	7121.76	7284.97	7499.38	7458.27	7701.41	7946.12	7939.68	7940.1	8073.87	8068.41	8686.16	8961.24	8813.36	8804.99	7831.06	7614.11	7611.17	8224.62	8847.79	8842.63
65.025																															7158.72	7475.97	7434.99	7683.38	7823.23	7818.23	7762.53	7607.78	7599.46	7957.82	8285.87	8318.09	7865.6	7387.35	7198.15	7199.08	7950.47	8753.29	8748.64
64.575																															7024.92	7245.65	7320.29	7400.39	7447.99	7443.22	7514.18	7477.41	7469.25	7609.36	7897.26		8077.78	7130.59	6982.6	7092.01	7336.57	8121.07	8116.92
64.125																																										8079.15	8071.36	7128.92	6983.2	7093.79	7336.27	8538.94	8532.62
63.675																																											7393.97	7116.49	7433.72	7535.14	7440.38	8439.81	8930.97
63.225																			6489.66	6530.3	6526.23	6567.51																			7377.96	7395.96	7390.16	7837.02	7904.41	7377.16	7876.06	9866.02	9859.32
62.775																																			6843.29	6839.63	7029.89	7177.44	7169.65	7300.8	7328.13	7438.14	7882.95	7871.1	7355.24	7302.04	8109.42	9675.15	9673.28
62.325																																		6814.65	7047.83	7044.79	7250.43	7231.43	7224.38	7221.04	7104.22	7580.05	7573.72	7791.04	7839.98	7342.91	7757.73	8964.66	8958.74
61.875																																	6775.61	7036.98	7225.41	7220.77	7245.86	7181.04	7174.82	7201.63	7190.04	7200.4	7191.38	7328.67	7495.54	7494.27	7758.92	8126.28	8122.44
61.425																																6869.95	6638.02	6903.48	7027.58	7023.27	7070.73	7076.18	7070.38	7106.59	7159.57	7166.62	7156.04	7277.05	7584.25	7616.79	7700.62	7783.46	7779.85
60.975																																	6830.93	7008.1	6842.7	6839.36	6843.57	6893.89	6888.19	6976.47	7113.87	7342.49	7331.22	7385.84	7619.38	7659.4	7726.89	7719.95	7717.16
60.525																																		6820.19	7084.14	6696.3	6684.95	6811.96	6805.5	6922.7	7120.49	7458.42	7447.16	7437.09	7500.32	7585.53	8029.08	7695.63	7692.58
60.075																															6607.44				6737.42	6393.17	6502.81	6631.82	7013.91	7167.06	7056.56	7252.92	7244.03	7212.67	7246.39	7305.7	7704.26	7474.52	7471.68
59.625																																				6675.47	6793.74				7314.94	7273.59	7655.82	7236.29	7266.63	7265.8	7678.63	7456.33	7453.1
59.175																																									7091.76	7476.14	7118.88	7452.63	7135.43	7130.25	7306.54	7231.52	7227.63
58.725																																									6874.55	7224.03		7228.47	7228.65	7247.4	7087.49	7326.91	7323.99
58.275
57.825
57.375
56.925																																																6776.85	6511.52
56.475																																														6614.16	6750	6934.59	7243.27
56.025																																												7081.52	6829.59	7276.28	7217.44
55.575																																									7064.91	7118	7115.06	7057.98
55.125																																							6622.61	6735.64
54.675																																				6691.18
54.225																																		6506.96
53.775
53.325																													6743.18
52.875																									6664.69
52.425
51.975
51.525
51.075
50.625
50.175
49.725
49.275
48.825
48.375
47.925
47.475
47.025
46.575
46.125
45.675
45.225
44.775
44.325
43.875
43.425
42.975
42.525
42.075
41.625
41.175
40.725
40.275
39.825
39.375
38.925
38.475
38.025
37.575
37.125
36.675
36.225
35.775
35.325
34.875
34.425
33.975
33.525
33.075
32.625
32.175
31.725
31.275
30.825
30.375
29.925
29.475
29.025
28.575
28.125
27.675
27.225
26.775
26.325
25.875
25.425
24.975
24.525
24.075
23.625
23.175
22.725
22.275
21.825																																													5881.82
21.375																																																	5880.13
20.925
20.475
20.025
19.575
19.125
18.675
18.225
17.775
17.325
16.875
16.425
15.975
15.525
15.075
14.625
14.175
13.725
13.275
12.825
12.375
11.925
11.475
11.025
10.575
10.125
9.675
9.225
8.775
8.325
7.875
7.425
6.975
6.525
6.075
5.625
5.175
4.725
4.275
3.825
3.375
2.925
2.475
2.025
1.575
1.125
0.675
0.225
-0.225
-0.675
-1.125
-1.575
-2.025
-2.475
-2.925
-3.375
-3.825
-4.275
-4.725
-5.175
-5.625
-6.075
-6.525
-6.975
-7.425
-7.875
-8.325
-8.775
-9.225
-9.675
-10.125
-10.575
-11.025
-11.475
-11.925
-12.375
-12.825
-13.275
-13.725
-14.175
-14.625
-15.075
-15.525
-15.975
-16.425
-16.875
-17.325
-17.775
-18.225
-18.675
-19.125
-19.575
-20.025
-20.475
-20.925
-21.375
-21.825
-22.275
-22.725
-23.175
-23.625
-24.075
-24.525
-24.975
-25.425
-25.875
-26.325
-26.775
-27.225
-27.675
-28.125
-28.575
-29.025
-29.475
-29.925
-30.375
-30.825
-31.275
-31.725
-32.175
-32.625
-33.075
-33.525
-33.975
-34.425
-34.875
-35.325
-35.775
-36.225
-36.675
-37.125
-37.575
-38.025
-38.475
-38.925
-39.375
-39.825
-40.275
-40.725
-41.175
-41.625
-42.075
-42.525
-42.975
-43.425
-43.875
-44.325
-44.775
-45.225
-45.675
-46.125
-46.575
-47.025
-47.475
-47.925
-48.375
-48.825
-49.275
-49.725
-50.175
-50.625
-51.075
-51.525
-51.975
-52.425
-52.875
-53.325
-53.775
-54.225
-54.675
-55.125
-55.575
-56.025
-56.475
-56.925
-57.375
-57.825
-58.275
-58.725
-59.175
-59.625
-60.075
-60.525
-60.975
-61.425
-61.875
-62.325
-62.775
-63.225
-63.675
-64.125
-64.575
-65.025
-65.475
-65.925
-66.375
-66.825
-67.275
-67.725
-68.175
-68.625
-69.075
-69.525
-69.975
-70.425
-70.875
-71.325
-71.775
-72.225
-72.675
-73.125
-73.575
-74.025
-74.475
-74.925
-75.375
-75.825
-76.275
-76.725
-77.175
-77.625
-78.075
-78.525
-78.975
-79.425
-79.875
-80.325
-80.775
-81.225
-81.675
-82.125
-82.575
-83.025
-83.475
-83.925
-84.375
-84.825
-85.275
-85.725
-86.175
-86.625
-87.075
-87.525
-87.975
-88.425
-88.875
-89.325
-89.775
[truncated: 751 more columns]

[truncated: 30 more sheets: Figure 5b, Figure 5c, Figure 5d, Figure 6a, Figure 6b, Figure 6c, Figure 6d, Figure 6e, Figure 6f, Figure 7a, Figure 7b, Figure 7c, Figure 7d, Figure 7e, Figure 7f, Figure 8, Table 1, Table 2, Supplementary Figure 1, Supplementary Figure 2 …]
